# Supplementary material for: Biogeochemical Cycling by a Low-Diversity Microbial Community in Deep Groundwater
Source: Front Microbiol. 2018 Sep 7;9:2129. doi: 10.3389/fmicb.2018.02129 (PMC6137086; doi:10.3389/fmicb.2018.02129)
Supplement: Supplementary file 2 [file Table_1.XLSX]

## Sheet: Table S1
Table S1: Geochemical characterisitics of groundwater from drillhole OL-KR46. The shaded area shows the time period when microbiological samples were taken.
Drillhole	Sample Date	Z_Start (m)	Z_End (m)	Temperature (ºC)	pH	Sulphate, SO4 (mM)	Sulphide, S2 - (mM)	Sulphur, S (total) (mM)	Sulphur, S-34 (SO4) (o/oo VCDT)	Chloride, Cl (mg/L)	Total dissolved solids (mg/L)	Conductivity (mS/cm)	Bicarbonate, HCO3 (mg/L)	Acetate (mg/l)	Nitrate, NO3 (mg/L)	Nitrite, NO2 (mg/L)	Ammonium, NH4 (mg/L)	Iron, Fe (total) (mg/L)	Iron, Fe2 + (mg/L)	Iron, Fe3+ (calculated) (mg/L)	Non Purgeable Organic Carbon (mg/L)	Sodium, Na (mg/L)
OL-KR46	2013-07-03	-530.65		12.59	8.1	4.65625	1.4375			6610		19.6						< 0.025	< 0.02	0.005	12	2970
OL-KR46	2013-10-11	-528.2	-531.5	12.56	8.4	3.80208	0.96875	4.6875	35.01	6920	11910	20.2	159		< 0.4	< 0.2	< 0.02	< 0.02	< 0.02	0	51	3080
OL-KR46	2014-06-02	-528.67	-531.5	12.56	8.5	5.82292	0.5625	6.25	23.34	6690	11480	19.38	116		< 0.4	< 0.2	0.07	0.025	0.04	-0.015	18	2850
OL-KR46	2014-12-08	-528.67	-531.5	12.56	8.6	4.03125	0.9375	5		7440	12710	20.9	146	40.6	< 0.8	< 0.4	< 0.02	< 0.025	0.19	-0.165	28	3230
OL-KR46	2015-06-22	-528.67	-531.5	12.56	8.6	2.14583	1.53125	3.125	26.05	8710	14540	23.9	153	80.9	< 0.4	< 0.2	< 0.02	0.022	< 0.02	0.002	46	3600
OL-KR46	2016-01-28	-528.67	-531.5	12.56	9.1	1.28125	1.375	2.46875	28.94	9140	15130	25.4	146	84	< 0.8	< 0.4	< 0.02	< 0.025	0.03	-0.005	53	3670
OL-KR46	2016-03-14	-528.67	-531.5	12.56	8.7	1.07292	1.0625	2.15625	27.66	9560	15690	26.2	140	94	< 0.8	< 0.4	< 0.02	< 0.025	< 0.01	0.015	58	3770
OL-KR46	2016-04-25	-528.67	-531.5	12.56	9	0.90625	1.125	1.9375	26.72	9700	16040	26.7	140	96	< 0.8	< 0.4	< 0.02	< 0.025	< 0.01	0.015	60	3950
OL-KR46	2016-05-16	-528.67	-531.5	12.56		0.895833	1.0625	1.9375		9960			140	96					< 0.01
OL-KR46	2016-05-27	-528.67	-531.5	12.56	8.6	0.697917	1.03125	1.75		9760	16120	26.8	134	98	< 0.8	< 0.4	< 0.02	< 0.025	0.02	0.005	56	3900
OL-KR46	2016-06-27	-528.67	-531.5	12.56	9.5	0.635417	1.0625	1.46875		10200	16230	27.1	140	97	< 0.4	< 0.2	0.03	< 0.04	0.01	0.03	59	3770
OL-KR46	2016-08-01	-528.67	-531.5	12.56	8.8	3.95833	0.53125	4.375		7650	12790	21.5	79	48	< 0.4	< 0.2	< 0.02	< 0.025	0.08	-0.055	32	3170
OL-KR46	2016-08-22	-528.67	-531.5	12.56	8.7	0.947917	1.25	1.9375		9910		26.9	140	98					0.03
OL-KR46	2016-09-16	-528.67	-531.5	12.56	8.3	0.65625	1.0625	1.40625		10200	16670	27.8	134	110	< 0.4	< 0.2	< 0.02	< 0.025	< 0.01	0.015	59	3940
OL-KR46	2016-10-11	-528.67	-531.5	12.56		0.677083	0.96875	1.5625		10200			134	120					< 0.01
OL-KR46	2016-10-28	-528.67	-531.5	12.56	8.4	0.65625	0.96875	1.375		10300	16850	28	128	120	< 0.5	< 0.25	0.03	< 0.04	0.09	-0.05	63	4000
OL-KR46	2016-11-21	-528.67	-531.5	12.56		0.572917	0.9375	1.53125		10300			128	110					0.09
