# Supplementary material for: Biogeochemical Cycling by a Low-Diversity Microbial Community in Deep Groundwater
Source: Front Microbiol. 2018 Sep 7;9:2129. doi: 10.3389/fmicb.2018.02129 (PMC6137086; doi:10.3389/fmicb.2018.02129)
Supplement: Supplementary file 3 [file Table_2.XLSX]

## Sheet: Sheet1
Table S2: Metagenome assembly statistics.
Sample ID	Number of contigs	Mega base pairs (Mbp)	Min. contig length (bp)	Max. contig length (bp)	Average length (bp)	N50
March	46106	50.41	200	789579	1093	1948
June	150681	130.19	200	511721	864	1080
August	34939	47.13	200	789578	1349	6619
