# Supplementary material for: Biogeochemical Cycling by a Low-Diversity Microbial Community in Deep Groundwater
Source: Front Microbiol. 2018 Sep 7;9:2129. doi: 10.3389/fmicb.2018.02129 (PMC6137086; doi:10.3389/fmicb.2018.02129)
Supplement: Supplementary file 4 [file Table_3.XLSX]

## Sheet: Table S2
Table S3: All OTUs from 16S rRNA gene amplicon sequencing of OL-KR46 groundwater
#OTU ID	March	May	June	August	September	November	Average	Std Dev	Kingdom	Phylum	Order	Class	Family	Genus	Species
OTU2	30.2338	22.5208	27.2809	18.2854	32.487	22.8561	25.6107	4.86897	D_0__Bacteria	D_1__Proteobacteria	D_2__Deltaproteobacteria	D_3__Desulfovibrionales	D_4__Desulfomicrobiaceae	D_5__Desulfomicrobium
OTU4	14.3648	21.8125	16.8629	8.21431	15.662	17.6237	15.7567	4.0869	D_0__Bacteria	D_1__Firmicutes	D_2__Clostridia	D_3__Clostridiales	D_4__Clostridiales Incertae Sedis	D_5__Dethiosulfatibacter
OTU12	13.8664	12.8199	13.4262	8.73608	3.667	4.28788	9.46725	4.22827	D_0__Bacteria	D_1__Proteobacteria	D_2__Deltaproteobacteria	D_3__Desulfovibrionales	D_4__Desulfovibrionaceae	D_5__Desulfovibrio
OTU10	6.71311	7.13869	6.69854	8.09771	13.5924	8.85851	8.51649	2.39835	D_0__Bacteria	D_1__Firmicutes	D_2__Clostridia	D_3__Clostridia Incertae Sedis	D_4__Unknown Family	D_5__Candidatus Desulforudis	D_6__uncultured bacterium
OTU17	12.4177	3.14231	2.80417	21.6843	5.10406	1.97633	7.8548	7.09357	D_0__Bacteria	D_1__Firmicutes	D_2__Clostridia	D_3__Clostridiales	D_4__Eubacteriaceae	D_5__Acetobacterium	D_6__uncultured bacterium
OTU15	2.18912	8.94013	6.85011	7.49432	5.48009	11.1817	7.02258	2.79789	D_0__Archaea	D_1__Euryarchaeota	D_2__Methanobacteria	D_3__Methanobacteriales	D_4__Methanobacteriaceae
OTU26	4.85921	2.79251	3.83315	6.01936	0.0204046	0.0233195	2.92466	2.27358	D_0__Bacteria	D_1__Proteobacteria	D_2__Alphaproteobacteria	D_3__Rhizobiales	D_4__Phyllobacteriaceae	D_5__Hoeflea	Ambiguous_taxa
OTU23	0.139917	0.577159	1.56824	2.55932	4.59978	6.82679	2.71187	2.3452	D_0__Bacteria	D_1__Tenericutes	D_2__Mollicutes	D_3__Acholeplasmatales	D_4__Acholeplasmataceae	D_5__Acholeplasma	Ambiguous_taxa
OTU29	1.84224	3.59704	2.25325	1.68192	3.60578	2.74005	2.62005	0.770301	D_0__Bacteria	D_1__Firmicutes	D_2__Erysipelotrichia	D_3__Erysipelotrichales	D_4__Erysipelotrichaceae	D_5__Erysipelothrix	Ambiguous_taxa
OTU31	2.29406	3.03737	3.27639	1.32047	3.45712	1.78394	2.52823	0.790495	D_0__Bacteria	D_1__Firmicutes	D_2__Clostridia	D_3__Clostridiales	D_4__Peptococcaceae	D_5__Desulfosporosinus	Ambiguous_taxa
OTU39	2.66717	1.67609	2.18912	0.533434	0.47805	3.07235	1.76937	0.990264	D_0__Bacteria	D_1__Proteobacteria	D_2__Deltaproteobacteria	D_3__Desulfarculales	D_4__Desulfarculaceae
OTU33	0.352708	0.880312	3.04611	1.74605	1.41666	1.06978	1.41861	0.846914	D_0__Bacteria	D_1__Firmicutes	D_2__Clostridia	D_3__Clostridiales	D_4__Peptococcaceae	D_5__Desulfosporosinus	Ambiguous_taxa
OTU43	0.7608	1.65569	0.988165	0.23611	1.87139	1.4429	1.15918	0.558908	D_0__Bacteria	D_1__Firmicutes	D_2__Clostridia	D_3__Clostridiales	D_4__Family XIII
OTU66	0.52469	0.690841	0.868653	0.673352	0.577159	0.830758	0.694242	0.123801	D_0__Bacteria	D_1__Tenericutes	D_2__Mollicutes	D_3__Acholeplasmatales	D_4__Acholeplasmataceae	D_5__Acholeplasma	Ambiguous_taxa
OTU24	0.306069	0.0757885	0.052469	3.45129	0.0699586	0.0466391	0.667036	1.2484	D_0__Bacteria	D_1__Proteobacteria	D_2__Deltaproteobacteria	D_3__Desulfobacterales	D_4__Desulfobacteraceae
OTU71	0.099108	0.279834	0.469306	0.352708	0.588818	2.18329	0.662178	0.697062	D_0__Bacteria	D_1__Firmicutes	D_2__Clostridia	D_3__Clostridiales	D_4__Peptococcaceae
OTU68	0.0408092	0.0699586	0.163237	0.469306	0.629627	2.33195	0.617482	0.795842	D_0__Bacteria	D_1__Bacteroidetes	D_2__Bacteroidia	D_3__Bacteroidales	D_4__Porphyromonadaceae	D_5__Paludibacter	D_6__uncultured Dysgonomonas sp.
OTU87	0.0757885	0.102023	0.139917	1.07561	0.705416	0.626713	0.454245	0.375283	D_0__Bacteria	D_1__Firmicutes	D_2__Clostridia	D_3__Clostridiales	D_4__Family XI	D_5__uncultured	D_6__unidentified
OTU84	0.189471	0.673352	0.830758	0.0582988	0.559669	0.349793	0.443557	0.270181	D_0__Bacteria	D_1__Firmicutes	D_2__Clostridia	D_3__Clostridiales	D_4__Clostridiaceae 4	D_5__uncultured	D_6__uncultured bacterium
OTU139	0.868653	0.792864	0.323559	0.381857	0.0204046	0.0145747	0.400319	0.334862	D_0__Bacteria	D_1__Proteobacteria	D_2__Deltaproteobacteria	D_3__Desulfuromonadales	D_4__Desulfuromonadaceae	D_5__Desulfuromonas	Ambiguous_taxa
OTU122	0	0	0	0	0	2.18038	0.363396	0.812578	D_0__Bacteria	D_1__Bacteroidetes	D_2__Bacteroidia	D_3__Bacteroidales	D_4__Marinilabiaceae	Ambiguous_taxa	Ambiguous_taxa
OTU130	0.139917	0.568414	0.822014	0.0262345	0.443071	0.0787034	0.346392	0.28915	D_0__Bacteria	D_1__Firmicutes	D_2__Clostridia	D_3__Clostridiales	D_4__Family XI
OTU69	0	0.00874483	0.0145747	0.0233195	0.582988	1.43124	0.343477	0.529353	D_0__Bacteria	D_1__Firmicutes	D_2__Clostridia	D_3__Clostridiales	D_4__Family XII	D_5__Fusibacter	D_6__uncultured Firmicutes bacterium
OTU127	0.0116598	0	0	0.198216	0.0320644	1.63237	0.312385	0.594359	D_0__Bacteria	D_1__Firmicutes	D_2__Clostridia	D_3__Clostridiales	D_4__P. palm C-A 51
OTU80	0.0349793	0.0437241	0.0378942	0.725821	0.883227	0.0845333	0.301696	0.358817	D_0__Bacteria	D_1__Proteobacteria	D_2__Betaproteobacteria	D_3__Burkholderiales	D_4__Comamonadaceae	D_5__Hydrogenophaga	Ambiguous_taxa
OTU89	0.0145747	0.195301	0.358538	0.192386	0.300239	0.580073	0.273519	0.174007	D_0__Bacteria	D_1__Tenericutes	D_2__Mollicutes	D_3__EUB33-2	D_4__uncultured bacterium	D_5__uncultured bacterium	D_6__uncultured bacterium
OTU205	1.06978	0.183641	0.169067	0.104938	0.0845333	0.0204046	0.272061	0.360836	D_0__Bacteria	D_1__Firmicutes	D_2__Clostridia	D_3__Clostridiales
OTU181	0.0378942	0.122428	0.343963	0.431411	0.262345	0.384772	0.263802	0.141525	D_0__Bacteria	D_1__Firmicutes	D_2__Clostridia	D_3__Clostridiales	D_4__Family XIII
OTU125	0.195301	0.434326	0.137002	0.157407	0.300239	0.308984	0.255543	0.103383	D_0__Bacteria	D_1__Parcubacteria
OTU46	0.139917	0.0641287	0.0233195	1.14849	0.0699586	0	0.240969	0.408198	D_0__Bacteria	D_1__Proteobacteria	D_2__Betaproteobacteria	D_3__Burkholderiales	D_4__Comamonadaceae	D_5__Hydrogenophaga
OTU170	0.169067	0.714161	0.268175	0.0699586	0.183641	0.0320644	0.239511	0.225824	D_0__Bacteria	D_1__Firmicutes	D_2__Clostridia	D_3__Thermoanaerobacterales	D_4__SRB2	D_5__uncultured bacterium	D_6__uncultured bacterium
OTU217	0.116598	0.47805	0.102023	0.0466391	0.0757885	0.0903632	0.151577	0.14763	D_0__Bacteria	D_1__Firmicutes	D_2__Clostridia	D_3__Clostridiales	D_4__Peptococcaceae	D_5__Dehalobacter	D_6__uncultured bacterium
OTU229	0.116598	0.355623	0.125343	0.0233195	0.0874483	0.189471	0.149634	0.104501	D_0__Bacteria	D_1__TM6 (Dependentiae)
OTU94	0.137002	0.131172	0.0670437	0.384772	0.0699586	0.0670437	0.142832	0.112178	D_0__Bacteria	D_1__Proteobacteria	D_2__Gammaproteobacteria	D_3__Pseudomonadales	D_4__Pseudomonadaceae	D_5__Pseudomonas
OTU233	0.268175	0.0787034	0.239025	0.160322	0.0699586	0.0349793	0.141861	0.0878629	D_0__Bacteria	D_1__Proteobacteria	D_2__Deltaproteobacteria	D_3__Desulfobacterales	D_4__Desulfobacteraceae
OTU227	0.233195	0.113683	0.285664	0.0291494	0.0612138	0.0874483	0.135059	0.0928317	D_0__Bacteria	D_1__Firmicutes	D_2__Clostridia	D_3__Clostridiales	D_4__Ruminococcaceae
OTU237	0.119513	0.102023	0.209876	0.169067	0.0787034	0.0787034	0.126314	0.0482704	D_0__Bacteria	D_1__Bacteroidetes	D_2__Sphingobacteriia	D_3__Sphingobacteriales	D_4__Lentimicrobiaceae
OTU209	0.049554	0.169067	0.227365	0.0466391	0.052469	0.125343	0.111739	0.0688705	D_0__Bacteria	D_1__Bacteroidetes
OTU287	0.183641	0.128257	0.0699586	0.0437241	0.099108	0.102023	0.104452	0.0442526	D_0__Bacteria	D_1__TM6 (Dependentiae)
OTU228	0.0291494	0.233195	0.0641287	0.0204046	0.0408092	0.212791	0.10008	0.0881365	D_0__Bacteria	D_1__TM6 (Dependentiae)
OTU9	0.102023	0.23611	0.125343	0.0466391	0.0204046	0.0116598	0.0903632	0.0770302	D_0__Bacteria	D_1__Proteobacteria	D_2__Deltaproteobacteria	D_3__Desulfobacterales	D_4__Desulfobulbaceae	D_5__Desulfurivibrio	D_6__uncultured bacterium
OTU272	0.0349793	0.0699586	0.192386	0.128257	0.0262345	0.0349793	0.0811326	0.0605489	D_0__Bacteria	D_1__Bacteroidetes	D_2__Sphingobacteriia	D_3__Sphingobacteriales	D_4__Lentimicrobiaceae
OTU286	0.099108	0.0757885	0.0582988	0.0174897	0.0670437	0.148662	0.0777318	0.0400267	D_0__Bacteria	D_1__Elusimicrobia	D_2__Elusimicrobia	D_3__Lineage IV
OTU293	0.0670437	0.166152	0.110768	0.00874483	0.049554	0.052469	0.0757885	0.0503197	D_0__Bacteria	D_1__Tenericutes	D_2__Mollicutes
OTU602	0.215706	0.131172	0.052469	0.00582988	0	0.00582988	0.0685011	0.0800017	D_0__Bacteria	D_1__Firmicutes	D_2__Clostridia	D_3__Clostridiales	D_4__Christensenellaceae	D_5__uncultured
OTU308	0.180726	0.0233195	0.052469	0.0116598	0.0612138	0.0728735	0.0670437	0.0550505	D_0__Bacteria	D_1__Firmicutes	D_2__Clostridia	D_3__Clostridiales	D_4__Ruminococcaceae	D_5__Hydrogenoanaerobacterium	D_6__uncultured bacterium
OTU362	0	0.0466391	0.0174897	0.221536	0.0553839	0.0466391	0.0646145	0.0727455	D_0__Bacteria	D_1__Chloroflexi	D_2__Anaerolineae	D_3__Anaerolineales	D_4__Anaerolineaceae
OTU184	0.00582988	0.0291494	0.0174897	0.0816184	0.0145747	0.224451	0.0621854	0.076637	D_0__Bacteria	D_1__Actinobacteria	D_2__Actinobacteria	D_3__Micrococcales
OTU420	0.00291494	0.00874483	0.0641287	0.171982	0.00874483	0.0553839	0.0519831	0.0587445	D_0__Bacteria	D_1__Proteobacteria	D_2__Deltaproteobacteria	D_3__Desulfovibrionales	D_4__Desulfovibrionaceae	D_5__Desulfocurvus	Ambiguous_taxa
OTU105	0.0408092	0.0582988	0.0466391	0.0903632	0.0262345	0.0466391	0.0514973	0.0198178	D_0__Bacteria	D_1__Chloroflexi	D_2__Anaerolineae	D_3__Anaerolineales	D_4__Anaerolineaceae	D_5__Leptolinea
OTU792	0	0.104938	0.110768	0.0145747	0.0378942	0.0233195	0.0485824	0.0434208	D_0__Bacteria	D_1__Firmicutes	D_2__Clostridia	D_3__Clostridiales	D_4__Clostridiales Incertae Sedis	D_5__Dethiosulfatibacter	D_6__uncultured bacterium
OTU415	0.0437241	0.0553839	0.0408092	0.099108	0.0291494	0	0.0446958	0.029806	D_0__Bacteria	D_1__Actinobacteria	D_2__Actinobacteria	D_3__Micrococcales	D_4__Cellulomonadaceae	D_5__Actinotalea
OTU371	0	0.00582988	0.00582988	0.052469	0.0787034	0.102023	0.0408092	0.0396475	D_0__Archaea	D_1__Euryarchaeota	D_2__Methanobacteria	D_3__Methanobacteriales	D_4__Methanobacteriaceae
OTU18	0.0961931	0.00874483	0.00874483	0.0641287	0.0378942	0.0233195	0.0398375	0.0315598	D_0__Bacteria	D_1__Proteobacteria	D_2__Epsilonproteobacteria	D_3__Campylobacterales	D_4__Helicobacteraceae	D_5__Sulfurimonas
OTU532	0.052469	0.0932781	0.0612138	0.0145747	0.0116598	0.00291494	0.0393517	0.0323173	D_0__Bacteria	D_1__Proteobacteria	D_2__Gammaproteobacteria	D_3__Legionellales	D_4__Legionellaceae	D_5__Legionella
OTU91	0.0233195	0.0612138	0.0641287	0.00874483	0.0262345	0.0408092	0.0374084	0.0201544	D_0__Bacteria	D_1__Chloroflexi	D_2__Anaerolineae	D_3__Anaerolineales	D_4__Anaerolineaceae	D_5__uncultured
OTU179	0.0204046	0.0787034	0.00874483	0.0582988	0.0262345	0.0204046	0.0354651	0.0246433	D_0__Bacteria	D_1__Chloroflexi	D_2__Anaerolineae	D_3__Anaerolineales	D_4__Anaerolineaceae	D_5__Pelolinea
OTU65	0.049554	0.0553839	0.0320644	0.0174897	0.0437241	0.0116598	0.0349793	0.0161422	D_0__Bacteria	D_1__Proteobacteria	D_2__Deltaproteobacteria	D_3__Desulfobacterales	D_4__Desulfobacteraceae	D_5__Desulfoconvexum	D_6__uncultured delta proteobacterium
OTU34	0.145747	0.0320644	0.00874483	0.00874483	0.00582988	0.00874483	0.0349793	0.0503197	D_0__Bacteria	D_1__Firmicutes	D_2__Clostridia	D_3__Clostridiales	D_4__Clostridiales Incertae Sedis	D_5__Dethiosulfatibacter
OTU1	0	0.0378942	0.0116598	0.0349793	0.0757885	0.0349793	0.0325502	0.0238252	D_0__Bacteria	D_1__Proteobacteria	D_2__Deltaproteobacteria	D_3__Desulfobacterales	D_4__Desulfobulbaceae
OTU90	0	0.0174897	0	0.00874483	0.00291494	0.163237	0.0320644	0.0589751	D_0__Bacteria	D_1__Proteobacteria	D_2__Deltaproteobacteria	D_3__Syntrophobacterales	D_4__Syntrophaceae	D_5__Syntrophus	Ambiguous_taxa
OTU449	0.0233195	0.0408092	0.0378942	0.0874483	0	0	0.0315785	0.0297465	D_0__Bacteria	D_1__Proteobacteria	D_2__Alphaproteobacteria	D_3__Rhizobiales	D_4__Rhizobiaceae
OTU364	0.0291494	0.0612138	0.0408092	0.0116598	0.00582988	0.0320644	0.0301211	0.018333	D_0__Bacteria	D_1__TM6 (Dependentiae)	D_2__candidate division TM6 bacterium GW2011_GWA2_36_9	D_3__candidate division TM6 bacterium GW2011_GWA2_36_9	D_4__candidate division TM6 bacterium GW2011_GWA2_36_9	D_5__candidate division TM6 bacterium GW2011_GWA2_36_9	D_6__candidate division TM6 bacterium GW2011_GWA2_36_9
OTU626	0.0466391	0.0553839	0.0262345	0.0145747	0.00874483	0.0262345	0.0296352	0.0165251	D_0__Bacteria	D_1__Firmicutes	D_2__Clostridia	D_3__Clostridiales	D_4__Ruminococcaceae	D_5__Saccharofermentans
OTU715	0.0612138	0.0408092	0.00291494	0.0670437	0	0	0.0286636	0.0288278	D_0__Bacteria	D_1__Firmicutes	D_2__Clostridia	D_3__Clostridiales	D_4__Ruminococcaceae
OTU503	0	0.0145747	0.0699586	0.0233195	0.0233195	0.0378942	0.0281778	0.0218567	D_0__Bacteria	D_1__Tenericutes	D_2__Mollicutes
OTU86	0.0116598	0.0612138	0.0670437	0	0.0174897	0.00582988	0.0272061	0.0266982	D_0__Bacteria	D_1__Firmicutes	D_2__Clostridia	D_3__Clostridiales	D_4__Peptococcaceae	D_5__Desulfosporosinus	Ambiguous_taxa
OTU134	0.00874483	0.0466391	0.0116598	0.0553839	0.00291494	0.0291494	0.0257487	0.0197283	D_0__Bacteria	D_1__Proteobacteria	D_2__Gammaproteobacteria	D_3__Pseudomonadales	D_4__Pseudomonadaceae	D_5__Pseudomonas
OTU862	0.0641287	0.00874483	0.0233195	0.0262345	0	0.0116598	0.0223479	0.0206575	D_0__Bacteria	D_1__Firmicutes	D_2__Clostridia	D_3__Clostridiales
OTU816	0.0466391	0.0291494	0.0378942	0.0116598	0.00582988	0.00291494	0.0223479	0.0165466	D_0__Archaea	D_1__Euryarchaeota	D_2__Methanomicrobia	D_3__Methanosarcinales	D_4__Methanosarcinaceae	D_5__Methanolobus
OTU720	0.0408092	0.0204046	0.0116598	0.0408092	0.0145747	0	0.0213762	0.0150213	D_0__Bacteria	D_1__Actinobacteria	D_2__Actinobacteria	D_3__Kineosporiales	D_4__Kineosporiaceae
OTU561	0	0	0	0.113683	0.00291494	0.00874483	0.0208904	0.0416139	D_0__Bacteria	D_1__Proteobacteria	D_2__Gammaproteobacteria	D_3__Pseudomonadales	D_4__Pseudomonadaceae	D_5__Pseudomonas
OTU146	0.00291494	0.00582988	0.00582988	0.0787034	0	0.0204046	0.0189471	0.0274866	D_0__Bacteria	D_1__TM6 (Dependentiae)	D_2__uncultured bacterium	D_3__uncultured bacterium	D_4__uncultured bacterium	D_5__uncultured bacterium	D_6__uncultured bacterium
OTU248	0.00582988	0	0.052469	0	0.0466391	0.00291494	0.0179755	0.0224795	D_0__Bacteria	D_1__Proteobacteria	D_2__Gammaproteobacteria	D_3__Enterobacteriales	D_4__Enterobacteriaceae	D_5__Escherichia-Shigella	Ambiguous_taxa
OTU82	0.0145747	0.0349793	0.0320644	0.0233195	0	0	0.0174897	0.0139796	D_0__Bacteria	D_1__Proteobacteria	D_2__Alphaproteobacteria	D_3__Caulobacterales	D_4__Caulobacteraceae	D_5__Brevundimonas
OTU257	0.0116598	0.0145747	0.0291494	0.00874483	0.0291494	0.0116598	0.0174897	0.00841471	D_0__Bacteria	D_1__Firmicutes	D_2__Erysipelotrichia	D_3__Erysipelotrichales	D_4__Erysipelotrichaceae	D_5__Erysipelothrix
OTU662	0	0.0116598	0.0262345	0.0320644	0.00874483	0.0262345	0.0174897	0.0114143	D_0__Bacteria	D_1__Proteobacteria	D_2__Deltaproteobacteria	D_3__Desulfobacterales	D_4__Desulfobulbaceae
OTU540	0.00582988	0.0116598	0	0.0204046	0.0378942	0.0233195	0.016518	0.0124432	D_0__Bacteria	D_1__Firmicutes	D_2__Clostridia	D_3__Clostridiales	D_4__Family XI
OTU906	0	0.0116598	0.00291494	0.0845333	0	0	0.016518	0.0306954	D_0__Bacteria	D_1__Firmicutes	D_2__Bacilli	D_3__Bacillales	D_4__Alicyclobacillaceae	D_5__Alicyclobacillus
OTU553	0.0116598	0.0116598	0.0262345	0.00291494	0.00291494	0.0320644	0.0145747	0.0110358	D_0__Bacteria	D_1__Chloroflexi	D_2__Anaerolineae	D_3__Anaerolineales	D_4__Anaerolineaceae	D_5__uncultured
OTU132	0.00582988	0.0116598	0	0	0.00291494	0.0641287	0.0140889	0.0227301	D_0__Bacteria	D_1__Proteobacteria	D_2__Gammaproteobacteria	D_3__Pseudomonadales	D_4__Pseudomonadaceae	D_5__Pseudomonas
OTU366	0	0.0262345	0.00874483	0.00874483	0.0145747	0.0262345	0.0140889	0.00958194	D_0__Bacteria	D_1__Ignavibacteriae	D_2__Ignavibacteria	D_3__Ignavibacteriales	D_4__IheB3-7	D_5__uncultured bacterium	D_6__uncultured bacterium
OTU788	0	0.0116598	0.00582988	0.0174897	0.00874483	0.0408092	0.0140889	0.0130812	D_0__Bacteria	D_1__TM6 (Dependentiae)	D_2__Candidatus Babela massiliensis	D_3__Candidatus Babela massiliensis	D_4__Candidatus Babela massiliensis	D_5__Candidatus Babela massiliensis	D_6__Candidatus Babela massiliensis
OTU353	0	0	0.0437241	0.00291494	0.0262345	0.00582988	0.0131172	0.0163817	D_0__Bacteria	D_1__Spirochaetae	D_2__Spirochaetes	D_3__Spirochaetales	D_4__PL-11B10
OTU727	0.0204046	0.0116598	0.00874483	0.0145747	0	0.0233195	0.0131172	0.00766617	D_0__Bacteria	D_1__Proteobacteria
OTU172	0.0116598	0.0204046	0.0145747	0.00874483	0.00874483	0.00582988	0.0116598	0.00476008	D_0__Bacteria	D_1__Proteobacteria	D_2__Betaproteobacteria	D_3__Hydrogenophilales	D_4__Hydrogenophilaceae	D_5__Thiobacillus	Ambiguous_taxa
OTU294	0.0204046	0.00291494	0.0174897	0.0145747	0.0145747	0	0.0116598	0.00752635	D_0__Bacteria	D_1__Proteobacteria	D_2__Alphaproteobacteria	D_3__Sphingomonadales	D_4__Sphingomonadaceae	D_5__Sphingobium
OTU192	0	0.00582988	0.0174897	0.0174897	0.0174897	0.00874483	0.0111739	0.00681886	D_0__Bacteria	D_1__Firmicutes	D_2__Erysipelotrichia	D_3__Erysipelotrichales	D_4__Erysipelotrichaceae	D_5__Erysipelothrix
OTU928	0	0	0.0174897	0.0378942	0.00874483	0.00291494	0.0111739	0.013402	D_0__Bacteria	D_1__Bacteroidetes	D_2__Sphingobacteriia	D_3__Sphingobacteriales	D_4__Lentimicrobiaceae
OTU584	0	0.0378942	0.00582988	0.0145747	0.00291494	0.00582988	0.0111739	0.0127523	D_0__Bacteria	D_1__Proteobacteria	D_2__Deltaproteobacteria	D_3__Desulfobacterales	D_4__Desulfobulbaceae
OTU832	0	0.00291494	0	0.0408092	0.00874483	0.0116598	0.0106881	0.0141474	D_0__Bacteria	D_1__Chloroflexi	D_2__Anaerolineae	D_3__Anaerolineales	D_4__Anaerolineaceae
OTU72	0.00582988	0	0	0.0204046	0.00874483	0.0233195	0.00971647	0.0091665	D_0__Bacteria	D_1__Elusimicrobia	D_2__Elusimicrobia	D_3__MD2896-B235	D_4__uncultured bacterium	D_5__uncultured bacterium	D_6__uncultured bacterium
OTU898	0	0	0.0378942	0.00874483	0.0116598	0	0.00971647	0.0134284	D_0__Bacteria	D_1__Firmicutes	D_2__Clostridia	D_3__Clostridiales	D_4__Eubacteriaceae	D_5__Acetobacterium	Ambiguous_taxa
OTU97	0	0.00582988	0.0466391	0	0	0.00582988	0.00971647	0.0167169	D_0__Bacteria	D_1__Proteobacteria	D_2__Alphaproteobacteria	D_3__Rhizobiales	D_4__Bradyrhizobiaceae
OTU654	0.0320644	0.00291494	0	0	0.0174897	0.00291494	0.00923065	0.0118306	D_0__Bacteria	D_1__Firmicutes	D_2__Negativicutes	D_3__Selenomonadales	D_4__uncultured	Ambiguous_taxa	Ambiguous_taxa
OTU933	0.00291494	0	0	0.0349793	0.0116598	0.00291494	0.00874483	0.0123671	D_0__Bacteria	D_1__Firmicutes	D_2__Clostridia	D_3__Clostridiales	D_4__Christensenellaceae
